# Supplementary material for: Antecedents of Employee Green Behavior in the Hospitality Industry
Source: Front Psychol. 2022 Jun 29;13:836109. doi: 10.3389/fpsyg.2022.836109 (PMC9278804; doi:10.3389/fpsyg.2022.836109)
Supplement: Supplementary file 1 [file Data_Sheet_1.CSV]

EthicalLeadership1	EthicalLeadership2	EthicalLeadership3	EthicalLeadership4	EthicalLeadership5	EthicalLeadership6	EthicalLeadership7	EthicalLeadership8	EthicalLeadership9	EthicalLeadership10	GreenBehavior1	GreenBehavior2	GreenBehavior3	GreenBehavior4	GreenBehavior5	GreenBehavior6	GreenBehavior7	GreenBehavior8	GreenBehavior9	GreenBehavior10	GreenBehavior11	GreenBehavior12	GreenBehavior13	GreenClimate1	GreenClimate2	GreenClimate3	GreenClimate4	GreenClimate5	GreenClimate6	GreenClimate7	GreenClimate8
3	4	2	2	4	4	1	4	4	5	4	4	4	5	5	3	5	4	3	3	4	2	4	3	2	3	2	3	3	4	5
5	1	5	3	5	2	2	4	1	3	2	4	2	4	2	4	4	4	5	5	5	5	3	3	1	5	4	4	2	4	3
5	1	5	3	2	5	2	2	3	2	5	5	4	2	3	4	3	5	3	5	3	5	2	1	2	5	1	2	4	4	3
3	3	4	4	4	3	3	3	3	3	4	4	3	3	4	3	3	3	4	3	3	4	4	2	2	4	3	2	2	2	4
4	4	4	4	4	4	3	3	3	3	4	4	3	4	3	3	4	4	4	4	3	4	4	2	3	3	3	4	3	2	4
4	4	4	4	4	4	3	3	3	4	4	4	3	4	4	3	3	4	4	3	3	4	4	2	3	3	3	4	3	2	4
4	4	4	4	3	3	5	5	5	5	5	5	3	5	4	5	2	2	5	5	5	4	3	5	2	5	5	2	4	5	5
2	4	5	4	2	1	5	1	4	5	3	5	5	5	5	4	3	3	5	3	1	1	2	1	5	3	1	5	4	1	3
4	5	5	5	5	5	4	4	4	4	3	4	5	4	4	4	3	4	4	4	4	4	5	3	3	4	3	4	4	3	2
4	4	4	4	2	4	4	4	3	4	4	4	4	4	4	4	4	4	4	4	4	3	4	3	4	4	4	4	4	4	4
4	4	5	4	4	5	4	4	4	5	5	5	4	4	3	5	5	5	5	5	5	4	3	3	4	3	3	3	4	3	4
5	5	5	4	5	4	4	4	5	5	5	4	4	5	5	4	4	4	4	4	4	5	4	4	4	5	4	4	5	4	4
3	3	3	3	3	3	3	3	4	3	3	4	3	4	3	4	3	3	3	2	3	3	2	3	3	3	3	3	3	3	3
3	3	4	4	3	4	3	4	3	3	3	3	3	3	3	3	4	4	4	3	3	3	3	3	4	3	3	4	4	3	4
5	5	5	5	5	5	4	5	5	5	4	5	5	5	5	5	5	5	5	5	5	5	5	5	5	5	5	5	5	5	5
3	3	4	4	3	3	3	2	3	3	3	4	3	2	2	3	3	2	4	2	2	3	3	3	3	2	4	3	3	3	3
5	5	4	5	4	4	5	5	5	5	5	5	5	4	4	3	5	3	4	4	4	3	3	3	4	4	4	4	4	4	3
5	5	5	5	5	5	5	5	5	5	5	5	5	5	5	5	5	5	5	5	5	5	4	3	4	5	5	5	5	5	5
5	3	5	4	3	2	4	4	3	2	4	3	2	1	2	2	3	1	2	3	3	2	1	1	3	4	2	2	2	1	1
2	2	1	4	3	3	3	2	4	3	2	3	2	4	3	1	2	1	3	3	1	3	2	3	3	3	1	4	4	2	2
5	3	4	5	4	3	5	5	4	4	4	4	2	4	5	4	5	2	4	4	4	4	2	2	2	4	3	1	4	3	4
4	4	4	5	5	4	4	5	5	5	5	5	5	5	5	4	3	5	5	5	5	3	3	4	4	4	3	5	5	4	5
4	4	4	3	4	4	4	4	4	4	4	4	4	4	3	4	4	4	4	5	4	4	3	4	4	5	4	4	4	4	3
4	4	3	2	1	1	2	3	3	3	2	3	2	3	2	1	1	3	3	4	2	2	3	3	4	3	3	4	2	4	3
5	5	5	5	5	5	5	5	5	5	5	5	5	5	5	5	5	5	5	5	5	5	5	5	5	5	5	5	5	5	5
5	4	4	4	1	1	5	4	4	5	5	4	5	5	4	4	4	4	5	4	4	4	5	4	4	5	3	4	4	1	5
5	5	4	4	4	4	4	4	4	4	5	5	4	4	4	4	4	5	5	5	5	4	4	3	3	5	4	5	3	3	5
4	4	4	4	2	2	4	4	3	2	5	5	3	4	4	4	5	3	5	5	3	4	2	2	2	4	4	4	3	2	3
2	2	3	4	3	2	3	4	4	4	3	2	2	4	3	2	2	2	3	1	2	2	1	3	4	4	3	3	3	3	4
4	4	2	4	3	4	5	5	4	4	4	5	5	4	4	3	4	4	5	5	5	3	4	2	1	4	2	1	2	2	2
2	2	2	3	3	3	3	3	2	3	2	3	3	3	3	3	2	3	4	4	3	2	3	2	2	2	2	2	3	2	3
4	4	4	1	3	1	4	3	4	4	3	4	4	4	3	3	3	1	2	3	2	4	3	2	2	1	3	3	3	3	1
4	4	5	4	5	4	4	4	4	3	5	4	4	5	4	4	4	3	4	4	4	3	4	4	5	4	4	5	4	4	4
5	5	5	5	4	4	5	5	5	5	5	5	5	5	5	3	4	3	4	4	3	2	4	5	5	5	5	5	5	5	4
4	2	4	4	1	4	5	5	4	4	4	4	4	4	4	1	2	4	4	3	5	1	1	3	4	5	5	4	5	3	4
4	4	4	5	4	4	5	5	5	5	3	4	5	5	5	4	4	4	4	4	4	4	4	4	3	4	4	3	4	3	1
4	4	5	5	4	5	5	5	5	5	5	5	5	5	5	4	4	3	4	5	5	5	4	5	5	5	4	4	5	5	2
4	3	4	4	4	4	4	4	4	5	3	4	3	4	4	3	3	3	4	4	4	4	4	4	4	4	4	4	4	3	4
4	5	4	4	5	4	5	5	5	4	4	4	4	4	4	3	4	5	4	4	4	5	5	5	5	5	4	4	4	4	3
2	4	4	4	4	4	4	4	4	4	2	4	4	4	2	4	3	2	4	4	2	4	4	2	2	4	2	2	4	2	4
5	5	5	4	4	4	4	3	4	3	5	4	5	5	4	4	4	4	4	4	4	3	4	4	4	3	4	5	4	5	5
4	4	2	4	2	2	2	4	2	2	4	4	3	4	4	2	3	3	4	4	2	3	2	2	2	4	2	2	2	4	4
4	3	3	3	3	2	4	3	3	3	3	4	4	4	4	3	4	3	4	4	4	4	3	3	1	3	2	3	2	4	3
3	3	1	1	1	3	4	4	4	4	4	4	3	4	1	3	3	1	1	1	3	1	1	3	1	3	3	1	3	3	2
5	5	5	5	5	5	5	5	5	5	5	5	5	5	5	5	5	5	5	5	5	5	5	5	3	4	4	5	5	4	4
4	3	4	3	4	3	3	4	3	3	4	4	3	4	4	3	4	3	4	3	4	3	4	4	4	4	3	4	3	4	3
5	4	5	5	5	3	4	3	4	4	4	5	3	5	4	3	3	3	4	3	4	2	3	3	4	3	2	3	2	4	3
3	3	4	4	4	4	4	4	4	4	5	5	5	5	5	4	4	3	3	4	4	4	4	4	4	3	4	4	4	4	4
1	1	1	1	1	1	1	1	1	1	1	1	1	1	1	2	1	2	1	1	2	1	1	1	3	2	2	1	1	1	3
2	2	4	2	2	2	4	4	4	4	5	5	5	5	5	5	5	5	5	5	5	5	4	3	4	3	4	4	4	4	5
4	3	4	4	3	3	3	3	3	4	4	5	5	5	4	4	3	2	4	3	3	4	4	2	4	4	2	4	2	3	4
4	3	4	2	1	2	2	4	4	4	2	3	3	2	1	3	2	1	1	1	1	3	3	2	2	2	2	4	3	2	4
3	3	3	3	2	3	1	3	2	1	1	1	1	2	1	1	3	2	3	1	1	2	3	1	1	1	2	3	2	1	4
2	3	2	2	1	2	3	4	4	3	3	4	3	3	3	2	2	2	2	3	2	2	2	3	3	3	3	3	3	3	2
4	4	4	4	4	3	4	4	4	4	4	4	3	4	4	4	4	4	4	3	3	4	5	3	4	4	4	4	3	3	4
4	2	4	4	2	2	3	3	3	2	3	4	4	4	4	3	3	4	4	3	2	3	4	3	4	3	3	4	4	3	4
4	4	4	4	4	3	4	4	4	4	4	4	4	4	4	3	2	4	4	4	4	4	4	4	2	4	2	4	2	4	4
4	3	4	4	3	3	4	2	3	4	5	4	4	4	4	4	3	4	4	4	3	3	3	2	2	3	2	3	2	1	1
5	5	5	4	4	4	4	5	5	5	4	5	2	4	4	5	4	4	4	4	4	4	4	3	4	4	2	2	2	2	4
3	3	3	4	5	5	4	4	4	4	5	4	4	5	5	4	4	4	4	5	4	4	4	2	4	4	3	5	5	3	5
4	4	4	4	4	4	4	4	4	4	4	4	4	4	4	4	4	4	4	4	4	4	4	3	4	4	4	3	2	3	4
5	5	5	5	5	5	5	5	5	5	5	5	5	5	5	5	5	4	4	4	4	5	5	4	1	3	3	3	5	4	5
4	3	5	4	4	4	4	4	4	4	3	4	3	3	3	3	4	4	4	4	4	4	4	2	5	3	3	4	3	2	4
4	4	4	5	5	3	5	4	5	4	4	5	5	5	5	4	4	3	5	5	3	4	4	4	4	3	4	4	4	4	3
4	5	5	5	5	5	4	4	4	4	5	5	4	4	4	4	4	4	4	4	4	5	4	4	3	5	3	4	4	3	4
5	5	5	3	4	2	4	2	2	4	3	4	5	5	4	4	5	2	3	4	4	3	5	1	1	4	2	1	3	1	5
4	4	4	1	4	4	4	1	1	1	4	4	1	4	1	1	4	1	1	1	1	4	4	1	1	1	1	1	1	1	1
4	4	4	4	3	3	3	3	4	4	4	3	3	3	3	1	1	3	3	4	4	4	3	1	3	3	3	1	1	3	3
2	4	3	4	4	4	3	4	4	2	4	5	5	3	3	3	3	5	5	5	5	3	5	4	3	3	3	4	4	4	5
3	3	3	5	4	5	2	2	2	2	3	3	3	3	3	5	4	5	5	5	5	5	4	3	2	3	3	3	4	3	5
3	4	4	3	2	4	3	4	4	4	5	5	4	3	4	5	4	4	5	5	3	4	4	3	4	5	3	3	4	4	4
5	5	5	4	4	4	4	5	4	4	5	5	4	4	4	3	3	4	4	3	1	4	5	2	1	3	3	3	4	4	3
5	5	5	4	5	4	5	5	5	5	5	5	5	5	4	4	4	5	5	4	5	5	5	4	4	4	4	4	3	4	2
5	5	4	4	4	4	4	4	5	4	4	4	3	3	3	4	4	3	3	3	2	4	3	3	2	5	4	3	3	3	4
4	4	4	4	4	4	4	4	4	4	4	4	4	4	4	5	5	4	4	4	4	5	4	3	4	4	4	3	2	3	4
5	5	5	5	3	3	4	5	4	5	5	5	2	4	4	5	3	4	4	3	5	4	4	5	5	5	4	5	5	5	4
3	3	4	4	4	4	4	5	5	5	5	5	4	5	5	5	4	4	4	5	5	5	4	5	4	5	5	5	5	5	4
5	4	3	4	2	4	4	3	4	4	2	4	2	2	4	2	2	2	4	4	3	4	4	1	2	4	1	2	4	2	1
5	5	5	5	5	3	5	5	5	5	5	5	5	5	4	5	5	4	4	3	3	5	5	4	3	5	4	4	4	4	4
4	4	4	3	5	3	4	5	4	4	4	4	4	4	3	4	4	4	5	4	5	5	4	4	2	4	2	3	2	4	4
4	4	4	4	4	4	4	4	4	4	4	4	3	4	4	4	3	4	3	4	4	4	4	3	4	4	4	3	3	3	4
3	3	3	1	3	2	4	3	2	2	4	3	3	3	3	3	4	2	3	3	3	4	2	2	3	4	4	3	3	3	3
4	4	4	4	5	5	5	5	4	4	5	5	5	5	5	4	4	5	5	5	5	4	5	1	1	5	5	2	2	2	5
5	5	5	5	5	5	5	4	5	5	3	4	2	4	3	3	3	4	3	4	3	5	3	3	1	4	4	5	4	2	5
3	3	4	2	3	2	4	4	4	4	5	5	4	5	5	3	3	3	3	5	4	4	4	2	2	5	2	4	3	2	2
4	3	4	3	3	4	4	4	3	3	5	5	5	5	4	3	4	3	4	4	4	4	3	3	3	4	3	4	4	3	4
4	4	4	2	2	2	4	2	3	2	4	4	3	4	2	2	2	2	2	2	3	4	2	1	2	4	2	1	2	1	2
5	5	5	5	5	5	4	4	4	4	3	4	2	4	3	3	3	4	4	3	3	5	4	3	3	4	3	4	4	4	5
4	4	4	5	5	4	4	4	3	5	3	5	4	4	3	5	4	3	5	4	3	3	3	5	4	5	3	5	5	5	5
5	3	5	5	5	3	5	5	5	4	5	5	5	4	4	5	5	4	4	5	5	4	5	4	4	4	3	5	4	3	5
2	3	3	2	4	2	3	4	3	3	1	2	3	3	2	5	4	3	5	5	3	5	4	3	2	3	2	3	4	3	5
3	3	3	2	2	2	2	2	2	1	3	3	3	2	2	3	3	3	2	2	3	3	3	3	3	3	3	3	3	3	2
3	4	3	3	4	3	5	3	5	4	4	5	4	4	3	3	3	3	5	4	5	5	5	4	4	5	5	4	3	4	5
4	4	4	4	4	4	4	4	4	4	4	4	4	4	4	4	4	4	4	4	4	4	4	4	4	4	4	4	4	4	4
5	5	5	5	5	5	5	4	5	5	3	4	2	4	3	3	3	4	3	4	3	5	3	3	1	4	4	5	4	2	5
4	3	3	5	3	2	4	1	3	3	1	1	1	2	2	1	2	1	1	1	1	1	2	1	1	1	1	3	1	1	2
4	4	4	4	4	4	4	3	4	3	4	3	3	3	3	4	4	3	3	4	4	4	3	4	4	3	3	4	4	4	3
4	2	4	5	4	4	5	3	4	4	5	5	3	4	4	3	5	3	2	4	3	3	3	3	3	4	3	3	3	3	4
1	1	2	1	1	3	2	3	3	1	2	2	3	2	3	1	1	3	3	2	2	1	1	1	1	1	3	3	1	1	3
4	5	5	4	5	4	5	5	5	5	2	4	1	4	4	3	2	4	4	3	4	4	5	5	1	4	2	4	3	3	4
4	4	4	4	4	4	4	4	4	4	4	4	4	4	4	3	3	4	4	4	3	4	4	3	4	4	4	3	3	3	3
4	4	3	2	4	3	5	2	3	5	1	1	3	2	3	4	4	3	3	3	3	2	4	3	3	2	2	5	2	1	3
4	4	3	2	4	3	5	2	3	5	1	1	3	2	3	4	4	3	3	3	3	2	4	3	3	2	2	5	2	1	3
1	2	1	1	1	2	1	1	1	2	1	1	2	1	1	1	1	1	2	1	2	1	2	2	1	1	2	1	1	2	2
4	5	5	5	5	4	5	5	5	5	5	5	4	4	5	2	2	2	3	2	2	4	4	5	5	5	5	5	4	5	5
2	2	2	3	3	3	4	4	3	3	3	4	2	4	3	3	3	3	3	4	4	4	4	2	4	2	2	2	3	2	4
4	4	4	4	4	4	4	4	4	4	4	4	4	4	4	5	4	5	5	5	5	4	4	1	1	4	4	1	1	1	3
2	3	2	2	3	2	4	3	3	4	2	3	3	4	3	3	3	2	3	3	3	3	3	3	3	3	2	3	2	2	4
5	5	5	5	4	4	5	5	5	4	5	4	4	5	5	4	4	5	5	5	4	4	3	3	3	5	4	4	3	4	3
3	3	3	3	3	3	3	3	3	3	3	3	3	3	3	3	3	1	1	3	1	5	3	2	3	3	3	2	2	2	3
2	2	2	2	3	1	3	4	3	3	3	2	1	2	2	3	2	4	4	2	3	3	3	2	2	2	2	2	2	2	4
4	4	4	4	4	5	4	4	4	4	3	4	4	3	4	5	5	4	4	4	4	5	5	4	4	4	4	5	5	4	5
4	4	3	3	3	3	4	4	4	4	3	4	4	4	4	4	3	3	4	3	3	3	3	3	3	3	4	3	3	3	4
4	4	4	4	3	4	3	3	3	4	4	3	3	3	3	3	4	3	3	4	4	4	4	3	4	4	3	3	3	3	4
3	3	3	3	3	3	3	3	3	3	3	3	3	3	3	3	3	3	3	3	3	3	3	3	3	3	3	3	3	3	1
4	4	4	4	4	4	4	3	4	3	4	4	4	4	4	4	4	4	4	5	4	4	4	4	3	4	3	3	4	4	3
4	2	2	2	2	2	2	4	4	4	2	4	3	2	3	2	2	2	4	4	2	1	2	4	4	2	2	2	4	4	5
3	4	3	4	3	3	4	3	3	3	3	4	3	3	3	4	3	4	4	4	4	3	4	4	4	3	3	3	4	3	4
5	5	5	5	4	4	5	4	4	5	4	5	5	5	5	5	5	5	5	5	5	5	5	4	4	4	4	5	4	4	5
4	4	4	5	5	4	5	5	5	4	5	5	5	5	5	4	4	4	5	5	5	5	5	4	4	5	4	4	4	4	5
4	4	4	4	4	4	3	3	4	4	4	4	4	4	4	4	4	4	4	4	4	4	4	4	4	4	3	4	4	4	4
3	4	2	4	1	3	1	1	1	1	4	4	3	3	3	2	2	2	2	2	2	2	1	4	4	2	3	3	3	3	3
1	2	1	1	1	2	1	1	1	2	1	1	1	1	1	2	1	1	1	1	2	1	2	2	2	1	2	1	1	2	2
3	3	3	4	2	2	5	3	3	2	4	5	4	5	4	4	4	3	4	4	4	4	4	3	3	3	3	3	4	3	5
5	5	4	4	3	2	5	5	5	5	3	3	3	3	3	2	4	2	2	4	3	2	2	4	4	5	5	2	3	3	3
4	1	4	3	3	1	1	4	4	3	4	2	2	4	4	3	3	1	1	4	2	3	2	1	1	3	1	1	1	1	3
2	2	2	2	4	2	2	2	2	2	2	2	2	2	2	2	3	4	2	2	3	2	4	4	5	2	2	2	4	4	2
2	3	4	4	4	5	4	4	4	4	5	5	5	5	5	3	4	5	4	4	3	5	5	2	4	5	4	5	3	2	5
4	5	4	4	4	3	5	5	4	5	4	4	4	4	4	3	4	4	3	4	3	4	3	2	3	4	4	5	5	3	4
3	3	3	5	5	3	5	5	3	4	4	5	3	3	3	1	1	3	4	3	3	3	2	4	3	5	3	4	4	3	2
2	2	2	2	2	2	2	2	2	2	2	2	2	2	2	2	2	2	2	2	2	2	2	2	2	2	2	2	3	2	2
4	4	4	3	3	3	5	5	5	5	4	4	3	5	5	3	5	4	4	4	3	4	5	5	3	4	4	5	5	5	3
4	4	5	5	5	4	5	4	5	4	5	5	5	5	5	4	4	4	4	4	4	5	4	4	4	4	4	5	5	4	4
4	4	4	4	4	4	4	4	4	4	4	4	4	4	4	4	4	4	4	4	4	4	4	4	4	4	4	4	4	4	4
2	2	2	2	2	2	2	2	2	2	2	2	2	2	2	2	2	2	2	2	2	2	2	2	2	2	2	3	2	2	2
4	5	5	5	4	5	4	4	5	5	5	4	4	4	3	4	4	4	4	5	5	4	5	4	3	4	4	4	4	4	4
4	4	4	4	2	2	3	1	2	1	2	2	2	2	2	2	1	1	2	3	1	2	2	2	2	2	2	1	1	2	3
5	5	5	5	4	4	4	3	4	4	4	3	3	4	3	3	3	4	3	3	2	3	3	1	1	3	1	1	1	1	3
5	5	5	5	4	5	5	5	5	5	4	4	4	4	3	5	5	5	5	5	4	5	5	4	4	3	4	5	5	5	4
5	4	5	5	4	4	4	4	5	5	5	5	3	3	3	4	4	5	5	5	4	5	5	5	3	5	4	4	5	5	2
4	5	3	5	4	5	5	5	4	5	5	3	3	4	3	5	5	3	4	4	3	5	2	4	3	4	5	3	4	3	3
5	5	5	5	5	5	5	5	5	5	5	5	5	5	5	5	5	5	5	5	5	5	5	5	5	5	5	5	5	5	3
2	2	2	2	2	2	3	3	2	2	2	4	4	4	5	1	1	2	2	2	2	1	4	2	2	2	3	2	2	2	4
4	4	4	5	5	5	5	4	5	5	4	5	4	5	4	4	3	3	4	4	4	4	5	5	3	4	4	3	4	4	4
5	4	4	5	5	5	4	3	4	5	4	3	3	4	3	4	4	5	4	5	4	5	4	4	3	4	3	4	5	4	5
4	4	4	4	4	3	4	4	3	3	4	4	4	4	4	4	4	4	4	4	4	4	3	4	3	4	4	4	4	4	1
5	5	5	5	4	4	5	5	5	5	4	5	4	4	5	4	5	4	4	5	3	4	5	5	5	5	4	3	5	5	4
5	5	5	5	5	5	5	5	5	5	5	5	5	5	5	5	5	5	5	5	5	5	5	5	5	5	5	5	5	5	3
3	4	3	4	5	3	4	4	4	4	4	3	3	4	3	3	3	5	3	3	3	5	5	2	2	4	4	3	3	2	3
4	4	3	4	3	4	4	4	4	3	5	3	2	3	2	2	3	4	3	5	2	4	2	1	1	3	1	1	1	1	3
4	4	5	5	5	4	4	4	4	4	4	4	4	4	4	4	4	4	4	4	3	4	4	3	3	4	4	3	3	3	4
5	5	5	5	5	5	5	5	5	5	5	5	4	5	5	5	5	5	5	5	5	5	5	1	3	5	5	5	5	4	5
3	5	5	5	5	1	5	5	5	5	4	5	5	3	5	5	5	3	3	4	4	5	4	3	5	4	3	3	4	3	4
4	4	5	3	3	2	4	3	4	4	4	5	4	5	4	3	4	2	2	4	3	4	4	4	4	4	3	4	4	4	4
4	1	1	1	1	1	5	5	4	1	4	4	1	4	1	4	1	1	2	1	1	1	1	1	1	4	4	1	1	1	1
4	4	3	4	3	3	5	4	3	4	3	4	4	4	3	1	1	1	1	1	1	3	3	1	2	3	3	3	2	1	3
4	4	4	4	4	4	4	4	4	4	2	4	4	4	4	2	2	2	4	4	2	3	2	2	2	4	2	2	2	3	2
3	3	4	3	3	1	4	1	4	4	4	2	5	4	5	4	3	4	5	3	2	4	5	1	1	4	1	1	4	1	4
4	4	5	5	5	5	4	4	5	4	5	5	5	5	4	4	4	4	3	4	3	4	5	4	4	5	5	5	3	4	3
4	4	5	5	4	3	4	1	5	4	5	4	4	4	5	1	4	4	4	4	4	4	1	1	1	1	1	1	1	1	1
4	4	5	3	4	5	4	5	4	5	5	5	5	5	4	5	3	3	5	5	4	3	4	5	5	5	4	3	4	4	4
4	3	4	5	4	5	5	5	5	5	5	5	4	5	3	4	4	4	4	4	3	4	4	1	3	3	5	4	4	3	3
3	5	3	3	5	3	3	5	4	3	5	3	4	3	3	5	3	4	3	3	3	5	5	5	4	3	5	4	4	4	4
5	3	4	5	4	4	5	5	4	4	5	5	5	5	5	4	3	4	4	4	4	4	5	4	3	5	4	4	5	4	4
5	2	3	2	2	3	4	2	4	4	2	4	4	2	4	2	2	4	4	4	3	2	2	1	4	4	1	2	4	2	1
5	5	3	4	4	5	4	4	5	5	3	4	5	5	5	4	3	4	5	4	4	3	4	4	4	4	4	5	5	3	3
2	2	2	2	2	2	2	2	2	2	2	2	2	2	2	2	2	2	2	2	2	2	2	2	2	2	2	4	4	2	2
5	5	5	5	5	5	5	5	5	5	5	5	5	5	5	5	5	5	5	5	5	5	3	3	4	5	5	5	5	5	4
4	5	4	3	3	4	3	5	5	4	3	4	3	4	3	2	2	2	3	4	3	4	3	1	1	3	2	1	1	1	4
4	4	4	4	4	4	4	4	4	4	4	4	4	4	4	4	4	4	4	4	4	4	4	4	4	4	4	4	4	4	4
5	5	4	3	3	3	5	5	5	5	4	4	4	4	4	3	3	4	4	4	3	3	3	3	3	4	3	5	4	3	5
3	5	4	2	4	4	5	5	3	4	5	5	5	5	5	5	4	5	5	5	4	5	5	5	4	5	4	5	5	5	4
1	2	2	1	1	1	1	2	1	1	3	2	2	3	2	3	4	4	2	5	5	3	3	1	1	1	3	4	3	3	2
4	4	4	4	5	4	4	4	4	4	4	4	4	4	4	1	1	4	4	4	1	1	1	4	4	4	1	4	4	4	1
4	4	4	4	3	4	4	4	4	4	4	4	4	4	4	4	4	4	4	4	4	4	2	4	3	3	4	4	4	4	3
4	2	3	3	3	3	3	3	2	4	3	4	3	3	4	2	3	1	1	1	3	1	2	4	4	4	4	3	4	4	4
4	4	4	4	2	3	4	4	4	4	4	4	4	4	4	4	2	4	4	4	3	2	3	2	3	4	3	4	2	3	4
5	5	5	5	5	5	5	5	5	5	5	4	4	4	4	4	2	4	4	4	4	4	4	5	4	4	5	5	4	4	3
5	5	4	5	5	5	5	5	5	5	4	4	2	4	4	5	5	4	4	5	4	5	5	4	1	5	1	4	3	4	5
4	4	4	4	4	4	4	4	4	4	4	4	4	4	4	4	5	4	4	4	4	5	3	3	3	4	4	4	4	3	4
3	3	4	4	3	4	4	3	4	2	4	4	5	5	4	3	5	4	4	4	5	4	5	3	4	4	4	4	4	2	4
2	3	4	4	3	4	4	4	3	4	5	5	3	4	4	3	4	5	4	5	3	4	3	3	3	4	4	2	4	4	4
5	5	5	5	5	5	5	5	5	5	5	5	5	5	4	4	5	4	5	5	5	5	4	4	4	5	4	5	5	5	3
4	4	4	2	2	4	4	4	4	4	4	4	4	4	4	2	4	1	1	1	1	4	2	4	4	2	4	4	4	4	2
5	4	5	5	4	4	4	5	5	5	4	4	4	4	4	4	3	4	3	4	4	4	3	4	4	4	4	4	4	4	5
3	3	4	4	3	3	4	4	3	4	4	4	3	4	3	2	2	3	4	4	3	2	3	2	2	3	2	4	2	2	4
4	4	5	4	4	3	4	3	4	4	4	4	4	4	4	2	1	3	3	4	4	4	3	2	2	4	3	4	3	2	4
5	5	5	5	5	4	5	5	4	4	4	4	5	5	5	4	4	4	4	3	3	4	4	4	4	4	4	4	4	4	4
5	5	5	5	5	5	5	4	5	5	5	5	5	5	5	4	4	5	5	5	5	4	5	4	4	4	4	4	4	4	3
4	4	4	4	4	4	4	4	4	4	4	4	2	3	2	2	2	4	4	4	3	4	4	2	2	3	4	4	3	2	2
4	3	5	5	4	4	3	4	5	4	4	4	4	4	3	4	4	3	4	4	3	4	5	3	4	5	3	5	4	3	4
4	4	4	2	3	4	4	3	3	4	2	3	3	2	3	3	3	4	4	3	2	3	4	4	4	3	2	4	4	3	2
4	4	4	4	4	4	4	4	4	4	4	3	2	4	4	5	4	2	4	4	3	4	4	3	2	4	2	4	4	3	4
5	5	5	5	4	4	3	4	4	5	5	4	3	4	4	3	3	3	2	2	4	5	4	2	1	3	3	4	3	2	4
5	5	4	4	3	2	5	4	5	4	5	4	3	5	4	4	5	3	3	4	4	5	3	3	2	4	4	4	4	3	4
5	3	5	5	4	3	4	4	4	5	4	5	4	4	3	3	4	3	3	3	1	3	2	2	2	4	3	4	3	2	4
5	5	5	5	5	5	5	5	5	5	5	5	5	5	4	3	5	4	4	5	5	5	4	4	3	4	2	4	4	2	4
3	2	4	1	2	2	3	4	4	4	4	4	3	3	4	3	3	3	2	2	2	5	4	2	1	3	2	2	1	2	2
4	4	2	4	4	4	4	4	4	4	5	5	5	3	3	4	4	4	5	4	4	4	4	3	4	4	4	4	5	3	4
4	4	4	4	4	5	4	5	5	5	5	4	3	4	4	5	5	5	5	5	5	5	5	4	5	4	2	3	4	4	4
2	2	4	4	3	3	4	4	3	3	4	4	3	4	3	3	3	2	2	4	3	3	2	3	4	4	3	3	3	3	4
4	4	2	2	3	4	4	3	4	4	4	4	4	4	4	3	3	4	4	4	4	4	4	3	3	4	4	4	4	4	3
4	4	4	4	3	2	4	4	4	4	1	2	2	3	3	2	4	1	1	2	1	4	4	2	1	3	2	2	3	2	2
5	5	5	4	1	4	5	5	4	3	5	5	4	5	4	3	3	2	4	3	2	3	2	2	4	5	4	4	4	4	4
2	2	3	3	4	2	4	4	3	4	3	3	3	4	3	2	2	3	3	2	1	2	3	3	3	2	3	4	4	3	5
4	4	2	4	4	4	4	4	4	4	4	4	4	4	4	4	4	4	4	4	4	4	2	4	3	4	4	4	4	4	3
2	5	5	4	4	4	4	5	5	5	3	3	1	1	1	4	1	1	1	1	1	3	1	4	1	1	2	3	3	3	1
3	3	3	2	3	3	3	1	3	3	2	3	4	4	4	3	3	3	3	2	3	3	3	2	2	1	1	3	2	2	2
4	4	4	4	4	3	4	4	2	4	5	5	5	5	3	2	2	4	4	4	4	3	3	5	5	5	5	5	5	5	5
5	5	5	5	5	4	2	4	5	4	4	4	3	3	4	3	3	4	5	4	5	4	3	4	2	3	4	4	4	4	3
4	4	5	5	5	4	5	5	4	4	4	5	4	4	4	4	4	5	4	5	5	4	3	4	5	4	5	5	5	5	4
4	4	4	2	1	1	4	4	3	3	3	3	2	2	2	4	2	4	3	4	3	2	2	2	2	4	4	2	3	3	3
2	2	2	3	2	2	4	5	5	3	4	4	4	4	3	5	5	4	4	4	4	4	3	4	4	3	2	4	4	5	3
3	5	5	4	5	4	5	4	3	4	1	5	5	5	5	4	4	3	5	4	5	4	4	3	4	4	4	4	5	4	5
5	5	4	5	5	5	4	5	4	5	4	4	5	4	5	5	4	4	5	5	5	4	4	4	5	5	4	4	5	5	5
5	4	3	3	3	4	4	4	4	4	4	4	4	4	5	3	4	4	4	4	4	3	4	3	4	4	4	4	5	4	4
4	4	4	5	4	5	3	5	5	3	2	2	4	4	3	4	4	3	4	3	3	5	4	4	4	2	2	3	3	2	3
3	4	4	4	4	4	4	4	4	4	3	3	3	3	3	4	3	3	3	3	3	4	4	4	4	3	4	4	4	4	5
5	5	5	5	4	5	4	5	5	4	3	3	4	4	4	4	3	2	2	3	3	2	4	1	5	1	1	4	3	4	4
2	2	3	3	3	3	3	2	2	3	4	2	2	3	1	3	3	3	3	2	3	4	3	2	2	3	3	3	4	2	3
3	3	4	3	3	4	3	3	3	3	2	3	2	2	3	3	4	3	3	3	3	4	4	3	3	3	2	3	3	3	3
2	3	1	2	1	1	2	2	2	2	2	2	1	1	2	3	2	1	2	3	2	3	2	2	2	2	2	2	2	2	4
5	4	5	5	4	5	5	5	5	5	5	5	5	5	5	5	5	5	5	5	5	5	5	5	5	5	5	4	4	5	5
4	4	4	4	4	4	4	2	2	2	3	4	4	4	2	4	2	2	4	4	4	4	4	2	1	4	1	1	1	1	2
